# Supplementary material for: Sex-, age-, and organ-dependent improvement of bile acid hydrophobicity by ursodeoxycholic acid treatment: A study using a mouse model with human-like bile acid composition
Source: PLoS One. 2022 Jul 12;17(7):e0271308. doi: 10.1371/journal.pone.0271308 (PMC9275687; doi:10.1371/journal.pone.0271308)
Supplement: S1 Data — (XLSX) [file pone.0271308.s019.xlsx]

## Sheet: Fig 2, S4-S6 Fig
Sex	Treatment	ALT	AST	ALP	Tnfa	Il1b	Ccl2	Tgfb1	Mrp3	Mrp4	Ostb	Cd68	Cd163	Cd4	Cd8a	Mpo
		IU/L			Relative mRNA expression
M	none	407.247	262.28	41.0667	1.7196	0.509808	0.65492	0.566528	0.895379	0.837813	0.637168	0.985636	1.42659	0.831136	0.44273	0.941047
M	none	240.134	125.327	48	1.03675	0.957952	1.4839	1.03542	0.883052	0.474573	1.97212	1.08608	0.167539	1.45716	0.96226	1.07351
M	none	310.847	155.601	57.6	0.490415	0.46266	0.846387	1.05718	1.31091	1.48937	0.829173	1.05638	1.02995	0.866431	0.734329	0.836443
M	none	197.418	124.245	50.4	2.69834	1.95616	0.241382	1.21438	1.09473	1.12093	0.817758	0.999395	0.647329	1.4775	1.80813	1.33084
M	none	282.273	109.829	50.4	0.0266832	0.546398	1.2478	0.895161	0.920552	0.424754	0.737005	0.852119	1.19961	0.47079	1.40883	0.896477
M	none	135.941	72.3472	41.8667	0.0282046	1.56702	1.52561	1.23133	0.895379	1.65256	1.00678	1.02039	1.52898	0.896986	0.643717	0.92168
F	none	104.481	65.86	68.2667	0.0264989	1.04104	0.611062	0.979569	1.47485	1.59627	0.840748	2.06928	2.64372	0.464309	0.352208	0.928091
F	none	105.059	127.128	138.133	1.36801	1.76299	2.4106	2.92862	0.646432	1.40903	9.1245	5.97578	0.514974	3.03807	3.92992	21.5907
F	none	403.495	-	87.7333	10.2112	6.71797	9.37871	5.27883	1.2402	3.44547	4.22733	6.81695	1.20796	5.70868	5.48123	1.81798
F	none	132.766	84.2406	72.5333	0.0342459	0.772724	1.17234	2.07084	1.58071	1.64114	2.58425	1.48363	0.688997	0.754272	1.78324	1.1191
F	none	163.36	116.677	87.4667	3.16471	1.39284	1.23918	0.702329	0.914193	0.604872	3.0309	1.44306	0.225714	0.344639	0.989313	1.23314
M	UDCA	5.9421	44.5961	53.3333	0.814246	0.284088	5.52925	3.92245	1.05013	0.989451	1.10937	1.50434	3.14393	0.797279	0.729257	15.9153
M	UDCA	32.7852	293.275	39.7333	0.387841	0.709271	4.33816	3.39111	1.8668	1.93818	0.171912	0.876075	29.4985	0.427251	0.18744	0.390214
M	UDCA	12.5865	304.808	34.4	0.837137	0.372267	5.26737	3.0775	1.60277	1.01727	0.45368	1.01335	21.7444	0.427251	0.148085	0.418221
M	UDCA	9.13149	39.19	29.6	2.68242	0.512069	21.5122	3.25297	1.72976	1.29657	0.346216	0.876075	18.669	0.39864	0.0609808	0.349252
F	UDCA	9.13149	16.4844	55.4667	2.4855	1.22638	58.773	4.14611	1.98697	2.50481	0.45368	2.60111	1.79324	4.093	5.75374	19.1907
F	UDCA	244.341	405.361	129.067	22.0627	2.48701	790.753	6.92473	0.510708	0.584267	11.3117	4.05338	0.872103	15.1701	31.658	100.59
F	UDCA	100.823	335.803	60.8	24.6503	2.2727	616.126	15.799	2.04283	4.87263	5.42546	11.787	7.02535	1.15922	1.44844	85.1738
F	UDCA	63.3493	298.321	55.2	44.1254	5.40543	496.993	8.94919	2.01471	4.64185	2.88735	5.1306	1.61616	3.68881	2.66567	71.6224

## Sheet: Fig 3, S2-S5 Table
Total BA Pool (liver + gallbladder + small intestine)
Body weight (g)	Sex	Treatment	TCA	TCDCA	TDCA	TUDCA	TLCA	free CA	free CDCA	free DCA	free UDCA	free LCA
			µmol/whole	µmol/whole	µmol/whole	µmol/whole	µmol/whole	µmol/whole	µmol/whole	µmol/whole	µmol/whole	µmol/whole
24	M	none	0.299746	3.13198	1.82738	0.116273	0.732775	0.351299	0.68505	0.36585	0.0145029	0.140306
24.3	M	none	0.283987	3.14446	2.18236	0.165221	0.863096	0.446174	0.784972	0.460598	0.0289364	0.321605
25.9	M	none	0.327786	2.21864	1.95602	0.0512453	0.862808	0.364217	0.420733	0.324119	0.0115774	0.191529
28.6	M	none	0.391883	2.90154	2.31791	0.0994712	0.944443	1.13663	1.6704	0.843112	0.0347276	0.376832
24.7	M	none	0.0849159	1.67668	0.320619	0.0247438	0.356271	0.522201	1.99865	0.287555	0.0331272	0.319292
28	M	none	0.492833	3.10229	3.1702	0.167553	1.08233	0.280939	0.347763	0.287486	0.010084	0.0504583
27.9	M	none	0.449697	2.49938	2.00812	0.043804	0.689398	0.640222	1.02766	0.614081	0.0217624	0.158091
27.6	M	none	0.290851	2.24219	1.74446	0.0400852	0.841516	0.428621	0.744493	0.482319	0.0168069	0.0831191
27.5	M	none	1.02045	4.56171	3.34489	0.167013	1.53642	0.296639	0.315399	0.165968	0.00981815	0.030401
28.5	M	none	0.554904	3.69692	2.21292	0.0805617	1.05911	0.403344	0.61613	0.258856	0.0103624	0.0614596
21.1	F	none	0.338606	4.16188	1.50557	0.192581	1.58738	0.371738	1.87691	0.481108	0.0466626	0.318704
20.8	F	none	0.48099	6.79221	1.1513	0.189337	1.78298	0.300339	0.969145	0.088366	0.0178858	0.215223
22.3	F	none	0.378728	5.84869	1.95073	0.246672	1.74515	0.344008	1.15849	0.245914	0.0365621	0.314133
23.5	F	none	0.47463	9.06885	1.78159	0.363847	2.8637	0.1335	0.435211	0.0725731	0.0111974	0.0397043
26.5	M	UDCA	0.105284	0.959275	0.674592	6.76169	2.0745	0.0177777	0.0230672	0.022716	0.216315	0.02413
26.3	M	UDCA	0.0394712	0.402148	0.707059	8.55709	2.63283	0.00523352	0.00929428	0.0266663	0.401835	0.0501341
26.5	M	UDCA	0.0339838	0.407876	0.6133	8.38489	2.06215	0.0060954	0.0103136	0.0282077	0.37897	0.0476025
24	M	UDCA	0.0381547	0.375805	0.629016	8.6491	2.19545	0.00489424	0.00730865	0.0199058	0.310589	0.0459444
26	F	UDCA	0.0988728	2.18358	1.38736	10.5729	4.724	0.136674	0.52138	0.323274	2.25862	0.812535
21.7	F	UDCA	0.0617925	0.930727	0.635161	2.28749	3.21221	0.105174	0.251707	0.193311	0.581736	0.285231
23.9	F	UDCA	0.114601	1.58578	2.61453	11.835	6.15917	0.0840189	0.1659	0.304366	1.13443	0.368229
25.7	F	UDCA	0.0639442	1.4745	2.13232	10.9138	5.17338	0.0132839	0.0341278	0.0622693	0.463127	0.0814698
Liver
	Sex	Treatment	TCA	TCDCA	TDCA	TUDCA	TLCA	free CA	free CDCA	free DCA	free UDCA	free LCA
			µmol/whole	µmol/whole	µmol/whole	µmol/whole	µmol/whole	µmol/whole	µmol/whole	µmol/whole	µmol/whole	µmol/whole
	M	none	0.00950013	0.109999	0.101051	0.00170661	0.0328957	0.00131155	0.0133936	0.000922311	0.000938242	0.00380193
	M	none	0.00661651	0.0800824	0.0832738	0.00243657	0.0271526	0.00143822	0.00947086	0.00109533	0.0013408	0.00375919
	M	none	0.0174825	0.0672992	0.106683	0.000668386	0.040083	0.00178656	0.00806307	0.00102247	0.000940861	0.00442946
	M	none	0.0299033	0.167397	0.201668	0.000816218	0.0701192	0.00946976	0.0627894	0.00397371	0.00306899	0.00752124
	M	none	0.00678316	0.178232	0.0396998	0.00119573	0.0303378	0.00502559	0.0582408	0.00154682	0.00247907	0.00228628
	M	none	0.00492323	0.0468115	0.0988464	0.000160588	0.0336226	0.00280436	0.0260308	0.00236958	0.00133368	0.00475625
	M	none	0.0236825	0.131369	0.154034	0.00146343	0.0467786	0.00583619	0.0447846	0.00265179	0.00217459	0.00370344
	M	none	0.0212683	0.162917	0.185538	0.00259992	0.0623428	0.0042783	0.0505818	0.00266071	0.00195547	0.00386558
	M	none	0.0419654	0.180752	0.176272	0.00190304	0.0991439	0.00603334	0.0596157	0.00190709	0.00178486	0.00575803
	M	none	0.0224822	0.141772	0.12591	0.0021171	0.0560682	0.0045408	0.0515311	0.00185889	0.00178991	0.00424575
	F	none	0.0347527	0.388739	0.157935	0.0132557	0.15618	0.0106762	0.0760453	0.00402517	0.00397898	0.00955143
	F	none	0.0556916	2.04704	0.286217	0.0226732	0.632942	0.0067512	0.0956899	0.00261819	0.00267614	0.0100619
	F	none	0.0236404	0.383265	0.100743	0.00741885	0.128699	0.00283122	0.0756295	0.00124029	0.00340212	0.00783217
	F	none	0.0431202	0.810064	0.147632	0.0206226	0.256524	0.00492049	0.093283	0.00354983	0.00369375	0.0108528
	M	UDCA	0.00305306	0.0212628	0.0193737	0.171485	0.072	0.000279704	0.000365492	0.000286345	0.00813799	0.00116397
	M	UDCA	0.000761753	0.00501171	0.0118556	0.136175	0.0702647	9.40834e-05	0.000157437	0.000231133	0.00939713	0.00172091
	M	UDCA	0.00109342	0.00668534	0.013272	0.198902	0.102927	0.000126254	0.000197434	0.000258714	0.0107614	0.00131999
	M	UDCA	0.000887059	0.00473071	0.0112619	0.171491	0.0470982	0.000114545	0.000116867	0.000196605	0.00726674	0.00141618
	F	UDCA	0.00171672	0.0207365	0.023693	0.100249	0.0884846	0.00082854	0.00503109	0.000407463	0.058252	0.00991946
	F	UDCA	0.0110546	0.216319	0.153244	0.314873	1.85772	0.00121829	0.00532872	0.000668962	0.0217209	0.0193753
	F	UDCA	0.00442398	0.0794432	0.123318	0.567395	1.13863	0.00081624	0.00152254	0.000604297	0.0250073	0.00887893
	F	UDCA	0.00217832	0.0398372	0.083315	0.411949	0.521972	0.000746772	0.00318903	0.000387561	0.0786083	0.0164032
Gallbladder
	Sex	Treatment	TCA	TCDCA	TDCA	TUDCA	TLCA	free CA	free CDCA	free DCA	free UDCA	free LCA
			µmol/whole	µmol/whole	µmol/whole	µmol/whole	µmol/whole	µmol/whole	µmol/whole	µmol/whole	µmol/whole	µmol/whole
	M	none	0.0880469	0.576542	0.396905	0.0320641	0.123756	0.0064816	0.00234475	0.000541009	5.35179e-05	0.000171004
	M	none	0.0717815	0.519364	0.383335	0.0389081	0.121325	0.00592408	0.00118933	0.000403056	2.22422e-05	7.97803e-05
	M	none	0.0126321	0.0446734	0.05126	0.000571155	0.0199675	0.00106218	0.00408842	0.000482415	0.000223701	0.00122619
	M	none	0.000303481	0.00610193	0.00371333	3.60069e-05	0.000123096	0.000373247	0.000110877	7.91427e-05	8.24404e-07	2.13953e-05
	M	none	0.0013337	0.0386813	0.00588869	0.00011259	0.00114655	0.000617479	0.000280806	4.24431e-05	9.74229e-07	4.86088e-05
	M	none	0.0171719	0.0772454	0.077725	0.00343462	0.0136858	0.00071684	0.000196421	7.71583e-05	1.79253e-06	4.43137e-05
	M	none	0.0372637	0.152056	0.118254	0.00411866	0.0236185	0.00272379	0.000480319	0.000176174	4.17801e-06	6.40551e-05
	M	none	0.0002569	0.00175587	0.00310701	2.01062e-05	3.11995e-05	0.000181176	0.000256776	5.1035e-05	5.18806e-06	3.59629e-05
	M	none	0.112375	0.591825	0.421068	0.0257338	0.143412	0.00122085	0.000119732	0.000101485	4.12102e-06	3.2166e-05
	M	none	0.000432646	0.00304422	0.000772283	6.86211e-06	6.65828e-06	0.000173711	5.04983e-05	2.96303e-05	1.03934e-06	1.27958e-05
	F	none	0.102986	1.18975	0.477128	0.0758407	0.304345	0.00564964	0.00113112	0.000252212	3.56907e-05	9.64243e-05
	F	none	0.352568	3.59857	0.710554	0.147932	0.777251	0.0156425	0.00209559	0.00022666	4.95613e-05	0.000133999
	F	none	0.00857288	0.0688535	0.0188312	0.00328617	0.00843069	0.000486698	0.000215986	4.79204e-05	2.58622e-06	2.58577e-05
	F	none	0.000227231	0.00232069	4.80658e-05	2.42953e-05	3.48683e-05	0.000125571	0.000110121	2.10365e-05	2.62463e-06	1.48126e-05
	M	UDCA	0.0293658	0.291187	0.203643	2.03215	0.601872	0.000901232	7.27904e-05	9.62333e-05	0.000784142	0.00015544
	M	UDCA	0.0112391	0.130518	0.223917	2.54975	0.767533	0.000385193	6.52325e-05	6.48852e-05	0.00155656	0.000102498
	M	UDCA	0.00251492	0.0331978	0.05007	0.768411	0.161551	0.000257639	2.09443e-05	3.69678e-05	0.000391241	7.42562e-05
	M	UDCA	0.00720256	0.0636984	0.0988383	1.45749	0.326732	0.000232229	2.75468e-05	3.75592e-05	0.000533777	9.26161e-05
	F	UDCA	0.0520969	1.12599	0.719077	4.44148	1.5855	0.00825393	0.00111454	0.000397875	0.0101437	0.000248154
	F	UDCA	0.00615544	0.0589541	0.0421828	0.26847	0.0698132	0.000395444	4.35438e-05	7.10266e-05	0.000186826	5.3014e-05
	F	UDCA	0.0611722	0.799665	1.32247	5.30192	1.8999	0.00854632	0.000398495	0.000485428	0.00713048	0.000250129
	F	UDCA	0.0222792	0.506033	0.654221	3.65849	1.28305	0.00119612	0.000105842	0.000178791	0.00187618	0.00021083
Small intestine
	Sex	Treatment	TCA	TCDCA	TDCA	TUDCA	TLCA	free CA	free CDCA	free DCA	free UDCA	free LCA
			µmol/whole	µmol/whole	µmol/whole	µmol/whole	µmol/whole	µmol/whole	µmol/whole	µmol/whole	µmol/whole	µmol/whole
	M	none	0.202199	2.44544	1.32942	0.0825028	0.576124	0.343506	0.669311	0.364387	0.0135111	0.136333
	M	none	0.205589	2.54501	1.71575	0.123876	0.714618	0.438812	0.774311	0.4591	0.0275734	0.317766
	M	none	0.297671	2.10667	1.79807	0.0500058	0.802757	0.361368	0.408582	0.322614	0.0104128	0.185873
	M	none	0.361676	2.72805	2.11253	0.098619	0.874201	1.12679	1.60749	0.839059	0.0316578	0.369289
	M	none	0.076799	1.45976	0.275031	0.0234355	0.324787	0.516558	1.94013	0.285965	0.0306471	0.316957
	M	none	0.470738	2.97824	2.99363	0.163958	1.03502	0.277418	0.321535	0.285039	0.00874853	0.0456578
	M	none	0.388751	2.21596	1.73583	0.0382219	0.619001	0.631662	0.982393	0.611253	0.0195836	0.154324
	M	none	0.269325	2.07751	1.55582	0.0374651	0.779142	0.424162	0.693654	0.479607	0.0148462	0.0792175
	M	none	0.866112	3.78913	2.74754	0.139376	1.29386	0.289385	0.255664	0.16396	0.00802917	0.0246108
	M	none	0.531989	3.5521	2.08624	0.0784378	1.00304	0.39863	0.564548	0.256967	0.0085715	0.0572011
	F	none	0.200867	2.58338	0.87051	0.103484	1.12686	0.355413	1.79973	0.476831	0.042648	0.309056
	F	none	0.0727307	1.1466	0.154534	0.0187322	0.372782	0.277945	0.871359	0.0855211	0.0151601	0.205027
	F	none	0.346515	5.39657	1.83116	0.235967	1.60802	0.34069	1.08265	0.244626	0.0331574	0.306275
	F	none	0.431283	8.25646	1.63391	0.3432	2.60714	0.128454	0.341818	0.0690023	0.00750103	0.0288366
	M	UDCA	0.0728656	0.646825	0.451576	4.55805	1.40063	0.0165967	0.0226289	0.0223334	0.207393	0.0228106
	M	UDCA	0.0274704	0.266619	0.471286	5.87117	1.79503	0.00475425	0.00907161	0.0263703	0.390881	0.0483107
	M	UDCA	0.0303754	0.367993	0.549958	7.41757	1.79767	0.00571151	0.0100953	0.0279121	0.367817	0.0462082
	M	UDCA	0.0300651	0.307376	0.518916	7.02013	1.82162	0.00454746	0.00716424	0.0196716	0.302788	0.0444356
	F	UDCA	0.0450592	1.03685	0.644588	6.03114	3.05002	0.127592	0.515234	0.322469	2.19022	0.802368
	F	UDCA	0.0445824	0.655454	0.439735	1.70414	1.28467	0.103561	0.246334	0.192571	0.559828	0.265802
	F	UDCA	0.0490045	0.706673	1.16875	5.96573	3.12064	0.0746563	0.163979	0.303277	1.1023	0.3591
	F	UDCA	0.0394867	0.928632	1.39478	6.84338	3.36835	0.011341	0.030833	0.061703	0.382642	0.0648558
Feces
	Sex	Treatment	TCA	TCDCA	TDCA	TUDCA	TLCA	free CA	free CDCA	free DCA	free UDCA	free LCA
			µmol/g	µmol/g	µmol/g	µmol/g	µmol/g	µmol/g	µmol/g	µmol/g	µmol/g	µmol/g
	M	none	5.95724e-05	0.00419014	0.000152112	0.000250302	0.00013506	0.0129015	0.0184969	0.146227	0.00267127	0.730018
	M	none	1.4254e-05	0.0115028	0.00376474	8.90482e-05	0.000989039	0.0163467	0.0425984	0.196577	0.00989108	1.35494
	M	none	6.91683e-05	0.00317425	0.00248536	0.000391642	0.0156903	0.023059	0.0336993	0.312382	0.0167653	1.28316
	M	none	5.5599e-05	0.00320721	0.000353483	2.77981e-05	5.0708e-05	0.00908011	0.0104092	0.0622974	0.00254257	0.283118
	M	none	6.03933e-05	0.00291095	0.000500278	0.000103813	0.000294787	0.00730115	0.0103433	0.0242084	0.00314051	0.289795
	M	none	1.91576e-05	0.00506019	0.000416652	2.11607e-05	0.00189852	0.0112392	0.00580037	0.136579	0.00441307	0.428418
	M	none	0.000501043	0.00672933	0.00333208	6.87862e-05	0.00116065	0.0130457	0.0197092	0.100362	0.00530028	0.38334
	M	none	0.00509062	0.000178474	0.000658179	9.04397e-05	0.00226124	0.00969368	0.0134168	0.103549	0.0063611	0.375941
	M	none	0.000120815	0.00679748	0.000975852	3.44346e-06	0.00878925	0.0124055	0.0173365	0.175619	0.0043793	0.584811
	M	none	0.000141813	0.028048	0.00441164	0.000200202	0.00327119	0.0309557	0.0820772	0.192881	0.00636047	0.642011
	F	none	7.84193e-05	0.00091744	0.000569763	5.6222e-05	0.00450137	0.00718608	0.0176543	0.0168957	0.00183048	0.252915
	F	none	9.04049e-05	0.00232479	0.000140559	1.94048e-05	0.0059299	0.0122472	0.0193865	0.112543	0.00729722	0.885925
	F	none	9.04049e-05	0.00589527	0.000397859	0.000228938	0.00146334	0.0087863	0.0168075	0.0868393	0.00879775	0.908997
	M	UDCA	0.000274968	0.00205348	0.00045985	0.0887061	0.037767	0.0192013	0.0114273	0.0337196	0.166586	1.20138
	M	UDCA	0.00230873	0.00183093	0.00485251	0.205492	0.220454	0.040726	0.0085071	0.0381826	0.326891	3.983
	M	UDCA	0.00816563	0.0199055	0.0238314	0.566427	2.35841	0.0754897	0.118063	0.263156	3.37739	2.21315
	M	UDCA	0.00128429	0.00380241	0.00596394	0.434835	0.664189	0.00977735	0.0115521	0.0593217	0.72934	3.4513
	F	UDCA	4.38379e-05	0.0106261	0.00499663	0.105744	0.18003	0.0206327	0.120931	0.216839	1.25585	6.17586
	F	UDCA	0.000521502	0.0206337	0.0120993	0.0591923	0.151516	0.023985	0.0870393	0.111939	0.316726	1.5224
	F	UDCA	1.64463e-05	0.00101984	0.00165993	0.0358454	0.0661876	0.00939028	0.0108294	0.110069	0.112871	4.5234
	F	UDCA	4.41795e-05	0.0068672	0.00697922	0.128966	0.202166	0.0106761	0.0183105	0.224679	0.596374	8.73674

## Sheet: Fig 4, S6-S11 Table
Serum
Sex	Treatment	TCA	TCDCA	TDCA	TUDCA	TLCA	free CA	free CDCA	free DCA	free UDCA	free LCA
		µM	µM	µM	µM	µM	µM	µM	µM	µM	µM
M	none	0.0121175	0.672601	0.468433	0.00101452	0.15158	1.29524	6.56326	4.09616	0.199363	1.5625
M	none	0.0148073	0.525567	0.291252	1.00917	1.35533	0.778331	4.73627	2.63234	0.281074	1.25744
M	none	0.00428085	0.163339	0.323796	0.0132299	0.187889	0.55497	2.8408	2.79424	0.121166	1.06969
M	none	0.000536053	0.0688382	0.0533019	0.000448984	0.0308629	0.520441	2.88769	1.97755	0.148113	0.761285
M	none	0.00823418	0.16968	0.0990215	0.00375141	0.0824321	0.632035	6.35859	4.00661	0.201923	1.50504
M	none	0.00126787	0.0313557	0.017882	0.00189523	0.0358827	0.474628	1.9979	2.61541	0.114089	0.637704
F	none	0.00473255	0.333551	0.0561127	0.0190901	0.150914	0.663327	3.09101	0.877331	0.195903	0.969315
F	none	0.0988597	7.32005	0.194826	0.241997	1.28131	0.956552	17.2018	0.62558	0.403375	1.89456
F	none	0.0277324	3.04502	0.541428	0.147173	0.968509	0.621916	11.1017	1.93055	1.02908	2.28844
F	none	0.00119038	0.597772	0.0456682	0.0116337	0.274039	0.476814	4.53969	0.941927	0.359866	0.862116
F	none	0.0315634	1.83731	0.0314192	0.0195846	0.5227	0.546414	10.1878	1.08297	0.530418	1.90016
M	UDCA	1.13101	9.69695	7.2482	87.4458	27.6246	0.724789	0.785707	1.27521	10.6027	4.38936
M	UDCA	0.020172	0.192046	0.673622	11.341	3.06032	0.360497	0.0553961	0.150839	1.40916	0.613109
M	UDCA	0.0065604	0.115513	0.428359	8.31379	1.84512	0.3341	0.0498911	0.17248	1.25259	0.680928
M	UDCA	0.00580252	0.0249552	0.0948685	5.80621	1.24908	0.332238	0.0619883	0.171525	1.09018	0.604722
F	UDCA	0.0012761	0.0387725	0.102596	1.8001	2.36259	0.403573	0.795215	1.14521	9.14773	3.37912
F	UDCA	1.50046	16.0429	15.0138	46.9949	25.8051	1.38081	4.30536	6.53505	22.5517	3.67432
F	UDCA	0.0319247	1.03268	2.07538	11.6759	6.03657	0.397943	0.372828	1.65867	7.49942	2.0764
F	UDCA	0.00235564	0.0731919	0.187885	2.56189	1.35252	0.28594	0.0652607	0.55094	2.62272	1.07306
Liver
Sex	Treatment	TCA	TCDCA	TDCA	TUDCA	TLCA	free CA	free CDCA	free DCA	free UDCA	free LCA
		µmol/g	µmol/g	µmol/g	µmol/g	µmol/g	µmol/g	µmol/g	µmol/g	µmol/g	µmol/g
M	none	0.017861	0.0899116	0.0884515	0.00109092	0.0174313	0.00504048	0.0727252	0.00166322	0.00282864	0.0065628
M	none	0.0100955	0.106001	0.0488812	0.00260531	0.0201154	0.00152459	0.0324072	0.000258576	0.00210971	0.00345202
M	none	0.0105162	0.0795846	0.0681582	0.000987282	0.0212119	0.00231495	0.0353194	0.000518395	0.00235926	0.00450042
M	none	0.0160205	0.0947171	0.0574314	0.00151963	0.0203746	0.00294975	0.0403893	0.000665632	0.0021961	0.00406308
M	none	0.0177593	0.138896	0.0873594	0.00204681	0.030506	0.00574133	0.0678101	0.00155844	0.0032116	0.00670519
M	none	0.0133632	0.0718582	0.0734236	0.000791175	0.0210873	0.00408067	0.0318417	0.00178864	0.00149336	0.00393889
F	none	0.0241115	0.222954	0.0430498	0.00794956	0.0465857	0.0050399	0.0615892	0.000465764	0.00538805	0.00627926
F	none	0.00984061	0.335858	0.0102389	0.00336934	0.0479622	0.00221814	0.0283807	0.000121039	0.00048267	0.00209193
F	none	0.00296878	0.140459	0.0180151	0.00660344	0.0690185	0.000678366	0.0246025	0.000254904	0.00195398	0.00595916
F	none	0.00710214	0.132317	0.0172223	0.00404287	0.0292625	0.00136902	0.0330941	0.00027712	0.00286744	0.00384966
F	none	0.00693708	0.187585	0.0171293	0.00522306	0.0346413	0.0040975	0.076865	0.000600071	0.00516579	0.00590502
M	UDCA	0.00267812	0.0186515	0.0169945	0.150426	0.0631579	0.000245354	0.000320607	0.000251179	0.00713859	0.00102103
M	UDCA	0.000656683	0.00432044	0.0102204	0.117392	0.060573	8.11064e-05	0.000135722	0.000199253	0.00810098	0.00148355
M	UDCA	0.00101243	0.00619013	0.0122889	0.184169	0.0953032	0.000116902	0.000182809	0.00023955	0.00996424	0.00122221
M	UDCA	0.000891517	0.00475448	0.0113185	0.172353	0.0473348	0.000115121	0.000117454	0.000197593	0.00730326	0.00142329
F	UDCA	0.00120828	0.014595	0.0166758	0.070558	0.062278	0.00058315	0.00354102	0.000286784	0.0409994	0.0069816
F	UDCA	0.00627604	0.122811	0.087001	0.178763	1.05469	0.00069166	0.00302528	0.00037979	0.0123316	0.0109999
F	UDCA	0.00239756	0.043054	0.0668317	0.307498	0.617077	0.000442359	0.000825135	0.000327497	0.0135526	0.0048119
F	UDCA	0.001518	0.0277611	0.0580592	0.287073	0.363744	0.000520399	0.00222232	0.000270077	0.0547793	0.0114308
Gallbladder
Sex	Treatment	TCA	TCDCA	TDCA	TUDCA	TLCA	free CA	free CDCA	free DCA	free UDCA	free LCA
		µmol/whole	µmol/whole	µmol/whole	µmol/whole	µmol/whole	µmol/whole	µmol/whole	µmol/whole	µmol/whole	µmol/whole
M	none	0.00821585	0.0583921	0.0223948	0.00144726	0.00443819	0.000984196	0.000179321	0.000153105	9.55088e-06	5.94335e-05
M	none	0.0184374	0.153608	0.0479008	0.00656177	0.0144799	0.00258332	0.000246141	9.78372e-05	2.84169e-05	1.89952e-05
M	none	0.0226146	0.156476	0.077804	0.00753558	0.0207147	0.0034253	0.000291429	0.000198319	8.48107e-06	5.05469e-05
M	none	0.0156252	0.0924057	0.0349702	0.00410733	0.00971021	0.00167332	0.000186592	8.22703e-05	1.42037e-05	3.90084e-05
M	none	0.00682035	0.0549323	0.0233999	0.00230973	0.00812282	0.00112226	0.000297548	9.25993e-05	9.37796e-06	3.58816e-05
M	none	0.0810283	0.407154	0.322815	0.0206368	0.0825929	0.00930955	0.0011047	0.000470296	5.34222e-05	9.94726e-05
F	none	0.0147169	0.168198	0.0207306	0.00716529	0.0165989	0.00276923	0.000300737	7.43668e-05	1.56009e-05	2.94714e-05
F	none	0.00181489	0.0391877	0.000752223	0.000328343	0.00236604	0.000533067	9.17999e-05	3.44987e-05	1.11896e-05	3.11055e-05
F	none	0.00965327	0.189358	0.0226115	0.014725	0.0243952	0.000694868	0.000172987	5.74604e-05	3.10052e-05	2.71967e-05
F	none	0.0931606	0.964822	0.120146	0.0540176	0.16558	0.00761486	0.000672574	0.000118689	3.84258e-05	5.3846e-05
F	none	0.0393857	0.655977	0.0615552	0.028338	0.0882271	0.00862846	0.00278274	7.80067e-05	7.90276e-05	0.000119341
M	UDCA	0.0293658	0.291187	0.203643	2.03215	0.601872	0.000901232	7.27904e-05	9.62333e-05	0.000784142	0.00015544
M	UDCA	0.0112391	0.130518	0.223917	2.54975	0.767533	0.000385193	6.52325e-05	6.48852e-05	0.00155656	0.000102498
M	UDCA	0.00251492	0.0331978	0.05007	0.768411	0.161551	0.000257639	2.09443e-05	3.69678e-05	0.000391241	7.42562e-05
M	UDCA	0.00720256	0.0636984	0.0988383	1.45749	0.326732	0.000232229	2.75468e-05	3.75592e-05	0.000533777	9.26161e-05
F	UDCA	0.0520969	1.12599	0.719077	4.44148	1.5855	0.00825393	0.00111454	0.000397875	0.0101437	0.000248154
F	UDCA	0.00615544	0.0589541	0.0421828	0.26847	0.0698132	0.000395444	4.35438e-05	7.10266e-05	0.000186826	5.3014e-05
F	UDCA	0.0611722	0.799665	1.32247	5.30192	1.8999	0.00854632	0.000398495	0.000485428	0.00713048	0.000250129
F	UDCA	0.0222792	0.506033	0.654221	3.65849	1.28305	0.00119612	0.000105842	0.000178791	0.00187618	0.00021083

## Sheet: Fig 5
Sex	Treatment	LCA-3S	TLCA-3S	MDCA	TMDCA	HDCA	THDCA	HDCAs	MDCAs	Cyp3a11	Sult2a1
		nmol/g liver	nmol/g liver	nmol/g liver	nmol/g liver	nmol/g liver	nmol/g liver	nmol/g liver	nmol/g liver	Relative mRNA exprression
M	none	2.02193e-05	0.0141493	2.35794	0.00160643	0.690136	0.0416447	0.73178	2.35955	1.06989	0.904726
M	none	0	0.0164466	1.55471	0.000401606	0.445014	0.0106292	0.455643	1.55511	0.740957	1.03208
M	none	6.27548e-06	0.00307532	1.71844	0	0.295213	0.00115464	0.296368	1.71844	1.17892	0.804159
M	none	2.23486e-05	0.000402771	2.0334	0.000803213	0.62658	0.00658218	0.633162	2.03421	0.893451	1.51105
M	none	4.25026e-05	0.0154357	3.20795	0.00321285	0.970872	0.0369233	1.0078	3.21116	0.937871	0.861877
M	none	3.75588e-05	0.00557437	1.67572	0	0.476109	0.0247889	0.500898	1.67572	1.17892	0.886107
F	none	0.00256706	0.0309193	1.59731	0.0791165	1.67827	0.452416	2.13068	1.67643	0.585386	66.053
F	none	8.59342e-05	0.00453273	0.912558	0.953414	1.56729	2.79998	4.36727	1.86597	0.710773	52.1846
F	none	0.031383	0.0271963	1.7607	0.385944	1.46683	0.875196	2.34203	2.14664	0.513153	646.073
F	none	0.0459863	0.0190405	1.77034	0.0670683	1.36342	0.273108	1.63652	1.83741	0.772422	3680.16
F	none	0.000228745	0.00805839	1.52631	0.0064257	0.964267	0.0934858	1.05775	1.53274	0.672432	11.596
M	UDCA	0.000106181	0.0143153	2.12703	1.92249	1.22286	2.50456	3.72742	4.04952	3.64473	7.98674
M	UDCA	4.70243e-05	0.0602015	1.7258	0.0951807	1.26387	0.340112	1.60398	1.82098	1.60861	6.35374
M	UDCA	5.01974e-05	0.00757729	0.965963	0.0650602	0.642152	0.0139301	0.656082	1.03102	1.74813	1.70244
M	UDCA	0.000195779	0.00270112	1.74984	0.00361446	0.974205	0.0370275	1.01123	1.75345	1.74813	1.42169
F	UDCA	1.12609	32.3179	0.513796	0.0216867	0.410746	0.0434624	0.454208	0.535483	2.89951	32040.4
F	UDCA	0.00996488	3.05062	1.44174	9.13414	1.19797	10.2736	11.4716	10.5759	1.5755	179.471
F	UDCA	0.949061	235.621	0.307893	2.91044	0.198142	2.5611	2.75924	3.21834	2.47223	23455
F	UDCA	0.440184	49.256	0.952215	0.806024	0.696609	1.25788	1.95449	1.75824	2.0361	16356.8
Sex	Treatment	7αOHase	6αOHase	6βOHase
		pmol/min/mg protein
M	none	6.84228	5.231	2.04989
M	none	21.1813	3.35969	1.79314
M	none	3.9819	7.05721	1.23225
M	none	9.35258	14.3959	2.06111
F	none	14.6024	6.37547	0.728188
F	none	0	0	0
F	none	12.5596	3.15376	0
F	none	25.3945	8.16236	0.815283
M	UDCA	5.97329	9.38864	1.50304
M	UDCA	2.65269	3.15638	1.36806
M	UDCA	4.53125	2.74934	0
M	UDCA	9.89062	1.33253	2.72091
F	UDCA	6.46454	7.81865	1.33693
F	UDCA	0	8.46906	2.31091
F	UDCA	7.49549	6.61517	1.4889
F	UDCA	5.51523	6.23898	1.19973

## Sheet: Fig.6
Sex	Treatment	Pxr	Car	Cyp2b10	Vdr	Hnf-4α	Fxr	Shp	Bsep	Lxrα	Srebp1	Abcg5	Abcg8	Hmgcr	Cyp7a1	Cyp8b1	Cyp27a1	T-CHOL	22R-HC	24S-HC	24S25-EC	25-HC	Lathosterol	7DHC	Sitosterol	Campesterol	FGF15
		Relative mRNA exprression																mg/g liver	ng/mg tissue				µg/mg cholesterol				pg/mL
M	none	1.09085	1.07935	0.277463	0.941047	1.03032	1.0116	0.869003	1.22776	1.21256	1.10344	1.29547	1.17208	1.17823	0.983229	1.17354	1.19827	2.9535	0.0311125	0.0187634	0.0786205	0.424432	0.507129	2.65632	3.64462	5.6293	940
M	none	0.771349	0.795628	0.598892	1.07351	0.842701	0.905405	0.553799	0.71007	0.863371	0.853822	0.694223	0.711566	1.11467	0.79863	0.463573	0.747919	2.54555	0.0188477	0.0233883	0.0476337	0.348887	0.533765	3.26085	4.22511	6.07837	1095
M	none	1.16915	0.67838	0.222267	0.836443	1.13532	1.04004	1.04061	1.11422	1.04106	0.967281	1.07436	0.906934	0.631395	1.1774	1.42491	1.18999	2.81755	0.0161555	0.0332704	0.0865482	0.639858	0.367467	3.61261	3.81916	5.84736	1385
M	none	1.14509	2.11428	2.94929	1.33084	1.11195	1.15399	1.61042	1.19419	1.35477	1.59329	1.36933	1.47332	2.06568	1.74787	1.67118	0.986886	2.88555	0.0266654	0.0290031	0.0634478	0.466876	0.534803	3.54912	3.04884	4.86452	1150
M	none	0.826711	0.757945	1.43432	0.896477	0.775443	0.804763	0.581332	0.777025	0.658864	0.717976	0.723704	0.784078	0.452696	0.592792	0.646566	0.774295	3.3615	0.0220809	0.0318547	0.0124913	0.674712	0.46176	2.33199	3.28792	5.01853	815
M	none	0.996855	0.574415	0.517765	0.92168	1.10427	1.0842	1.34484	0.976731	0.869376	0.764192	0.842922	0.952024	0.557335	0.700083	0.620228	1.10263	2.34155	0.045424	0.0216008	0.039207	0.562061	0.504526	2.43278	3.81355	5.23581	990
F	none	0.949642	1.47444	11.2384	0.928091	0.738717	1.04004	0.677096	0.793352	0.918946	2.10236	1.4881	0.876041	1.17009	1.66509	0.314443	0.790564	2.9535	0.0401023	0.0228693	0.267761	0.34987	0.489357	3.76999	3.10778	4.85484	625
F	none	1.41957	0.926695	10.7062	1.27663	0.780837	1.04004	0.55765	1.18594	1.22099	1.07327	1.21712	1.02745	1.17823	3.44761	0.125075	0.438593	2.88555	0.0398036	0.0432311	0.104944	0.368242	0.495364	3.47878	3.18994	5.26823	1215
F	none	1.50051	2.32973	25.8191	1.81798	1.16723	0.963686	1.28114	0.983525	1.59998	1.54972	1.65115	1.18023	2.72568	2.22777	0.0525877	0.774295	3.2255	0.0285198	0.0235739	0.101125	0.552303	0.624933	2.6895	2.75132	4.62978	1440
F	none	1.14509	2.94888	20.2573	1.1191	0.780837	1.203	0.970926	0.613882	1.1794	1.62677	1.76966	1.80134	1.31642	2.0358	0.165038	0.688226	2.47755	0.0797572	0.0257976	0.112508	0.550707	0.617304	2.48268	2.39977	4.01679	895
F	none	1.05369	0.939631	4.34805	1.23314	0.694041	0.756093	1.726	0.777025	0.906295	0.994475	1.0164	0.932431	0.937321	0.917385	0.0470673	0.669407	2.47755	0.0313195	0.0211384	0.115633	0.522191	0.984463	4.07029	3.33884	4.51754	875
M	UDCA	0.582419	0.75846	2.14017	1	0.487339	1.25175	0.440072	0.538474	0.911182	5.04058	1.52401	4.11468	0.965476	1.04207	0.335396	1.13683	3.84343	0.0221454	0.0590925	0.0661929	1.87167	0.481414	2.05315	1.03459	1.51279	985
M	UDCA	0.664402	1.27557	0.857213	2.14738	0.559805	2.62798	0.422145	0.816173	1.01102	9.27656	2.37491	5.20818	3.29279	1.01358	0.866901	3.30584	3.33047	0.0210003	0.0289757	0.0126095	0.701488	0.521679	1.56384	1.03784	1.45224	755
M	UDCA	0.578396	1.90679	1.83748	2.41593	0.494142	1.99163	0.72992	0.71052	0.868026	10.293	1.79985	3.97452	3.11517	1.72842	0.407237	2.76066	3.44446	0.0448896	0.0256473	0.0689837	1.07044	0.409874	1.18841	0.975509	1.3878	905
M	UDCA	0.619909	1.80393	1.34511	1	0.50104	2.07621	0.631043	0.472029	0.804303	6.07797	1.67932	3.20601	3.4565	0.870221	0.567991	3.00011	4.64137	0.0171006	0.039284	0.0428376	1.11542	0.854618	1.47508	1.01529	1.38298	1005
F	UDCA	0.615627	2.08659	6.53291	5.90762	0.675018	1.5626	1.38109	0.957237	1.21067	7.12846	1.86332	6.68432	1.81417	0.586195	0.105399	2.62991	3.15949	0.0280435	0.0255952	0.0950707	1.23125	0.647551	2.61554	0.886936	1.38909	745
F	UDCA	0.92027	0.423709	14.1991	14.346	0.200684	0.522663	0.484917	0.577122	0.242459	6.88564	0.557821	3.48409	1.54683	0.192037	0.015452	1.09052	3.50146	0.0437433	0.0517765	0.166808	1.2282	0.426079	2.71864	1.31491	1.91084	1120
F	UDCA	0.993181	1.39585	7.6091	14.5463	0.625463	1.37931	0.776905	1.28962	0.943314	8.3605	0.756743	1.63669	1.53614	0.888506	0.0274688	1.67599	3.67245	0.0383476	0.0340996	0.3374	1.04122	0.337727	2.04604	1.5099	2.2906	1145
F	UDCA	0.594657	2.31521	3.40517	9.46484	0.981457	1.49895	1.20231	0.761517	1.5755	5.79011	1.0702	3.14003	2.46111	0.598512	0.0850196	1.82136	4.07142	0.070471	0.0422062	0.26648	0.918307	0.650548	2.76952	0.866291	1.39866	1130
Sex	Treatment	CYP7A1 activity
		pmol/min/mg prot.
M	none	4.42777
M	none	3.51952
M	none	3.04396
M	none	3.20786
F	none	3.67617
F	none	0.55059
F	none	1.73832
F	none	1.57011
M	UDCA	1.50973
M	UDCA	3.15901
M	UDCA	2.91207
M	UDCA	2.2396
F	UDCA	1.57132
F	UDCA	0.608608
F	UDCA	0.799017
F	UDCA	0.463774

## Sheet: S2 Fig
Age (weeks)	Sex	Treatment	%TCA	%TCDCA	%TDCA	%TUDCA	%TLCA	%free CA	%free CDCA	%free DCA	%free UDCA	%free LCA	ALT
			%	%	%	%	%	%	%	%	%	%	IU/L
6	M	UDCA	1.34692	6.57793	8.77011	72.3377	10.7198	0.143323	0.0248516	0.0178176	0.0454582	0.0161132	6.63832
6	M	UDCA	1.58272	6.7272	9.01297	70.9337	11.331	0.221219	0.0282208	0.0327185	0.0885216	0.0416835	12.6994
6	F	UDCA	1.5717	8.50208	7.34232	75.3274	7.02754	0.121295	0.00789755	0.0103866	0.0787417	0.0106186	5.19521
6	F	UDCA	2.59303	24.0217	8.22178	51.4925	13.268	0.282285	0.0278496	0.0104798	0.0755567	0.00680351	18.7605
8	M	none	13.9481	42.2649	33.0016	2.49268	7.09703	1.0221	0.0947375	0.0538658	0.00804131	0.0169024	184.141
8	M	none	14.7557	54.226	19.614	2.456	7.64265	0.929557	0.181354	0.0943101	0.0337841	0.0665864	50.7976
8	F	none	8.54884	52.429	19.314	6.81437	12.6211	0.23158	0.0270849	0.00759211	0.00316133	0.00328684	147.198
8	F	none	8.76175	69.0011	10.3071	2.39426	8.02869	1.15453	0.238661	0.0636558	0.0109616	0.0392964	93.5138
10	M	none	5.64508	43.0237	37.9768	2.57018	9.4368	0.951005	0.110155	0.122251	0.0406454	0.123389	165.092
10	M	none	9.07826	45.5699	32.0961	5.56034	7.09362	0.495002	0.0528058	0.0375225	0.00750898	0.008998	296.704
10	F	none	8.60307	64.1938	11.4436	5.01554	10.2132	0.366706	0.0589722	0.0470265	0.0108834	0.0472699	73.0216
10	F	none	6.18918	65.5449	15.2756	3.43782	8.03333	1.11308	0.196791	0.10411	0.0357733	0.0694545	212.426
12	M	none	8.42876	59.9695	20.2401	2.33195	8.10926	0.62402	0.132064	0.0974434	0.0140358	0.0529355	213.581
12	M	none	16.8156	45.8227	25.8304	3.03337	6.96024	1.42541	0.0661367	0.0304676	0.00411841	0.0115355	212.138
12	F	none	7.4512	60.4218	17.7714	3.62895	8.72074	1.62555	0.249456	0.0730498	0.0092904	0.0485864	109.677
12	F	none	8.08866	59.6629	16.0715	2.91556	12.0176	0.907673	0.143614	0.0952729	0.021066	0.0761557	49.6431
16	M	none	8.53384	60.6521	23.2616	1.50327	4.60997	1.02229	0.186262	0.159031	0.00992054	0.0617339	407.247
16	M	none	7.55749	62.9637	19.6345	2.68967	5.93532	1.0589	0.100893	0.0401034	0.0116481	0.00778614	240.134
20	F	none	3.6883	72.3496	8.63936	5.6261	9.32085	0.265494	0.0660946	0.0219543	0.0118464	0.0103912	104.481
20	F	none	6.62487	68.6108	8.54388	3.84132	11.7748	0.541511	0.0478283	0.00844025	0.00273255	0.00382911	105.059
20	M	none	7.82188	54.1217	26.9107	2.60639	7.16477	1.18474	0.100799	0.0685942	0.00293342	0.0174831	310.847
20	M	none	9.83867	58.1849	22.0196	2.58625	6.1142	1.05364	0.117491	0.0518029	0.00894363	0.0245623	197.418
